# Supplementary material for: DgeaHeatmap: an R package for transcriptomic analysis and heatmap generation
Source: Bioinform Adv. 2025 Aug 20;5(1):vbaf194. doi: 10.1093/bioadv/vbaf194 (PMC12401572; doi:10.1093/bioadv/vbaf194)
Supplement: vbaf194_Supplementary_Data [file vbaf194_supplementary_data.zip]

Archive with 1 entries (1 files):
- Supplementary Material_Lancelle 2025.pdf
